# Supplementary material for: Whole genome structure and resistance genes in carbapenemase-producing multidrug resistant ST378 Klebsiella pneumoniae
Source: BMC Microbiol. 2023 Nov 3;23:323. doi: 10.1186/s12866-023-03074-7 (PMC10623767; doi:10.1186/s12866-023-03074-7)
Supplement: Supplementary file 1 — Additional file 1: Table S1. The whole genome profiles of sequenced K. pneumoniae isolates. Table S2. Previously tested MIC profiles of the DMCPKP1 and DMCPKP4. Table S2. Previously tested MIC profiles of the DMCPKP1 and DMCPKP4. Table S4. Gene identities of the antimicrobial resistance genes discovered from the whole-genome of 69 K. pneumoniae datasets. Table S4. Gene identities of the antimicrobial resistance genes discovered from the whole-genome of 69 K. pneumoniae datasets. Table S6. The pairwise SNP difference matrix of whole chromosome datasets extracted from the reference genome. [file 12866_2023_3074_MOESM1_ESM.xlsx]

## Sheet: Table S1
	Table S1. The whole genome profiles of sequenced K. pneumoniae isolates.
	Strain	Contigs	Contig total length	N50	Total reads	Mapped reads
	DMCPKP1	5	5997545	5290663	27754499	27426098
	DMCPKP4	6	5988432	5556437	27048799	26450335
	The complete genome of K. pneumoniae strains were identified. For generation of the complete genome alignment, the long-read Nanopore MinION sequence was supplemented by short-read Illumina NovaSeq 6000 platforms reads. High quality of assembled contig recording longer than 5,290,663 was generated for both strains. As a result of alignment, over 97% base read was mapped.

## Sheet: Table S2
	Table S2. Previously tested MIC profiles of the DMCPKP1 and DMCPKP4.
	Antibiotics	MIC (μg/mL)
		DMCPKP1	DMCPKP4	Interpretive categories
	Ertapenema	64	64	R
	Imipenema	>256	>256	R
	Meropenema	128	128	R
	Cephradinea	>256	>256
	Cefotaximea	>256	>256	R
	Ceftazidimea	>256	>256	R
	Ceftriaxonea	>256	>256	R
	Cefepimea	32	24	R
	Amikacina	>256	>256
	Gentamicina	>256	>256	R
	Kanamycina	>256	>256	R
	Kanamycin Ba	>256	>256
	Neomycina	1	1
	Streptomycina	8	4
	Tobramycina	>256	>256	R
	Ampicillina	>256	>256	R
	Amoxicillin a	>256	>256
	Chloramphenicola	>256	>256	R
	Florfenicola	>256	>256
	Trimethoprima	>256	>256
	Enrofloxacina	>256	>256
	Levofloxacina	64	64	R
	Norfloxacina	>256	>256	R
	Ofloxacina	128	128	R
	Polymyxin Ba	2	2	S
	Colistinb	0.19	0.5	S
	Erythromycina	>256	>256
	Aztreonamb	24	24	R
	Penicillin Ga	>256	>256
	Oxacillina	>256	>256
	Nalidixic acida	>256	>256	R
	Sulfamethoxazolea	>256	>256
	Tetracyclinea	>256	>256	R
	Tigecyclineb	0.38	0.5
	Azlocillina	>256	>256
	aTested by standard broth microdilution tests
	bTested by E-test strips

## Sheet: Table S3
	Table S3. Profiles of analyzed whole genome datasets in this study.
	No.	Strain	Country	Isolation Date	Host	Host Disease	MLST	BioProject Accession
	1	1050	Spain	2016	Homo sapiens		54	PRJNA407116
	2	1084	Taiwan	2002-2004	Homo Sapiens	Diabetic patient with a bacteremic liver abscess	23
	3	1_GR_13	Greece	2013	Homo sapiens		147
	4	101-17	Italy	2017			1519	PRJNA550175
	5	103-17	Italy	2017			1519	PRJNA550175
	6	109-17	Italy	2017			512	PRJNA550175
	7	110-17	Italy	2017			307	PRJNA550175
	8	1-16	Italy	2016			512	PRJNA550175
	9	121	China	2018	Homo sapiens	Gastric cancer	2570	PRJNA487839
	10	2-1	China	2018			726	PRJNA485593
	11	30660/NJST258_1	USA	2010	Homo sapiens	Urinary tract infection	258	PRJNA226698
	12	30684/NJST258_2	USA	2010	Homo sapiens	Urinary tract infection	258	PRJNA226699
	13	39427	USA	2013	Homo sapiens		258	PRJNA633552
	14	39428	USA	2013	Homo sapiens		258	PRJNA633552
	15	46-16	Italy	2016			512	PRJNA550175
	16	5-16	Italy	2016			512	PRJNA550175
	17	74-17	Italy	2017			307	PRJNA550175
	18	83-17	Italy	2017			466	PRJNA550175
	19	89-17	Italy	2017			307	PRJNA550175
	20	90-17	Italy	2017			307	PRJNA550175
	21	95-17	Italy	2017			466	PRJNA550175
	22	97-17	Italy	2017			466	PRJNA550175
	23	ATCC 43816 KPPR1	USA	2000			493	PRJNA253462
	24	ATCC BAA-2146	USA	2010	Homo sapiens	Urinary tract infection	11	PRJNA183901
	25	blaNDM-1	USA	2012	Homo sapiens	Coronary graft	395	PRJNA248655
	26	C1398	China	2016			11	PRJNA509089
	27	C2315	China	2017	Homo sapiens		3493	PRJNA534178
	28	C2343	China	2017	Homo sapiens		3493	PRJNA534178
	29	C2414	China	2017	Homo sapiens		11	PRJNA534178
	30	C2601	China	2017	Homo sapiens		15	PRJNA534178
	31	C2660	China	2017	Homo sapiens		11	PRJNA534178
	32	C2972	China	2016	Homo sapiens		15	PRJNA534178
	33	C2974	China	2016	Homo sapiens		15	PRJNA534178
	34	C789	China	2016			11	PRJNA509091
	35	CAV1016	USA	2007	Homo sapiens	Intra-abdominal infection	45	PRJNA246471
	36	DA48896	Pakistan	2015	Homo sapiens	Trachaeal secretion	147	PRJNA348457
	37	DMCPKP1	South Korea				378
	38	DMCPKP4	South Korea				378
	39	ER17974.3	USA	2020	Homo sapiens	Lemierres syndrome	65	PRJNA646893
	40	GSU10-3	Japan	2017	wastewater		11
	41	HS11286					11
	42	KCTC 2242					375
	43	Kp13	Brazil	2009	Homo sapiens		442
	44	KP486	Poland	2003			111	PRJNA631924
	45	KP5	Singapore	2014	Homo sapiens	Colonization	147	PRJNA286828
	46	Kp52.145		2015			66	PRJEB99
	47	KP617	South Korea	2013	Homo sapiens	Bacterial pneumonia	14
	48	KP77	Poland	2003			111	PRJNA631924
	49	KPCZA02	China	2015	Homo sapiens		11	PRJNA641146
	50	Kpn-13	Canada	2015			17	PRJNA599404
	51	Kpn-14	Canada	2014			376	PRJNA599404
	52	KPNIH29	USA	2013			1518	PRJNA248880
	53	KPNIH30	USA	2013			258	PRJNA251378
	54	KPNIH31	USA	2013			392	PRJNA251380
	55	KPNIH32	USA	2013			258	PRJNA251381
	56	KPNIH33	USA	2013			258	PRJNA243858
	57	KPNIH48	USA				252
	58	M297-1	China	2019	Red kangaroo		290	PRJNA624988
	59	MGH 78578					38
	60	MH9CRKP	China	2018	Equus caballus		11	PRJNA604569
	61	N16-03892	Canada	2016	Homo sapiens		1454	PRJNA534306
	62	NTUH-K2044					23	PRJDA21069
	63	PittNDM01	USA				14	PRJNA221868
	64	PMK1	Nepal	2011	Homo sapiens		15	PRJNA253300
	65	TGH10	Greece	2013	Homo sapiens	Bacterial infections	383	PRJNA295651
	66	TGH8	Greece	2011	Homo sapiens	Bacterial infections	383	PRJNA295651
	67	TVGHCRE225	Taiwan	2014	Homo sapiens	Sepsis	11	PRJNA408002
	68	XH209	China	2013	Homo sapiens	Pneumonia	17	PRJNA261555
	69	ZJ27003	China	2017	Homo sapiens	Chronic obstructive pulmonary disease	23	PRJNA686203

## Sheet: Table S4
		Table S4. Gene identities of the antimicrobial resistance genes discovered from the whole-genome of 69 K. pneumoniae datasets.
		Strain	aac(3)-IV	aac(3)-IIa	aac(3)-IId	aac(6')-lan	aac(6')-Ib	aac(6')-Ib3	aac(6')-Ib-cr	aac(6')-Il	aadA1	aadA2	aadA2b	aadA5	aadA16	ant(2'')-Ia	aph(3')-Ia	aph(3')-VI	aph(3')-VIb	aph(3'')-Ib	aph(4)-Ia	aph(6)-Id	armA	rmtB	rmtC	rmtF	rmtG	ARR-2	ARR-3	blaKPC-2	blaKPC-3	blaNDM-1	blaNDM-5	blaCMY-2	blaCMY-4	blaCMY-6	blaCMY-33	blaCTX-M-2	blaCTX-M-3	blaCTX-M-14	blaCTX-M-14b	blaCTX-M-15	blaCTX-M-65	blaDHA-1	blaTEM-1A	blaTEM-1B	blaTEM-1C	blaLAP-2	blaOXA-1
	1	1050		100		100		99.63	99.22		100																																			100
	2	1084
	3	1_GR_13								100	99.62					100	100			99.87		100		100				100																		100
	4	101-17
	5	103-17
	6	109-17
	7	110-17
	8	1-16
	9	121	99.87								99.87		99.87				100				100																			100
	10	2-1			99.88				100			100					100			100		100	100						100															100		100			100
	11	30660/NJST258_1					99.83		99.22		100									99.87											100														100
	12	30684/NJST258_2					100		99.42																						100
	13	39427					100		99.42			100	99.87				100														100
	14	39428							99.42			100	99.87				100														100
	15	46-16
	16	5-16
	17	74-17
	18	83-17
	19	89-17
	20	90-17
	21	95-17
	22	97-17
	23	ATCC 43816 KPPR1
	24	ATCC BAA-2146		100			100	100	100				99.87							100		100			100							100				100						100				100			100
	25	blaNDM-1					100		100		100				99.64			100		99.87		100							100			100										100			100	100
	26	C1398			99.88								99.87	100																100													100
	27	C2315						99.63	100						99.64														100	100		100															100		100
	28	C2343						99.63	100						99.64														100	100		100															100		100
	29	C2414			99.88								99.87				100							100						100		100											100			100		100
	30	C2601			99.88																									100		100										100				100
	31	C2660										100	99.87				100							100						100		100											100			100
	32	C2972			99.88																									100		100										100				100
	33	C2974			99.88																									100		100										100				100
	34	C789											99.87																	100													100			100
	35	CAV1016							100		100																		100																	100			100
	36	DA48896							99.22			100								99.87		100				100		100														100				100
	37	DMCPKP1			99.76				100			100			99.6								100						100				100							100				100		100
	38	DMCPKP4			99.76				100			100			99.6														100				100							100						100
	39	ER17974.3
	40	GSU10-3		100	99.83				99.83			100								100		100								100																100			100
	41	HS11286
	42	KCTC 2242
	43	Kp13					99.83		99.22		100		99.87														100			100								100							100
	44	KP486																		100																											100
	45	KP5							99.22														100			99.87						100										100				100
	46	Kp52.145
	47	KP617							100			100						100					100									100																	100
	48	KP77										100								100			100																100								100
	49	KPCZA02											99.87											100						100							99.56						100			100
	50	Kpn-13						99.63	99.22		100
	51	Kpn-14		100						100	99.74						100		99.61	99.87		100												100							100					100
	52	KPNIH29					99.83		99.22		100																				100
	53	KPNIH30					100		99.42		99.87																			100															99.88
	54	KPNIH31					100		100																					100												100							100
	55	KPNIH32					100		99.42		100	100					100			100		100									100														100
	56	KPNIH33					99.83		99.22		100									100		100									100														100
	57	KPNIH48														100														100															100
	58	M297-1			99.88				100						99.64		99.87			99.87		100							100										100	100						100		100
	59	MGH 78578					100		99.42		100					100	100			99.87		100																							100	100
	60	MH9CRKP											99.87							100		100		100						100										100			99.77			100		100
	61	N16-03892			99.88															99.87		99.88													100											100
	62	NTUH-K2044
	63	PittNDM01			99.88		100		100		100	100						100		99.87		100	100					100				100										100			100				100
	64	PMK1							100			100								99.87		100	100									100										100							100
	65	TGH10										100
	66	TGH8								100	100									100		100
	67	TVGHCRE225			99.88							100	99.87							100		100								100																100
	68	XH209
	69	ZJ27003																												100
[truncated: 67 more columns]

## Sheet: Table S5
	Table S5. Plasmid type identities discovered from the whole-genome datasets.
		Strain	ColRNAI	ColKP3	IncB/O/K/Z	IncC	IncFIA(HI1)	IncFIB	IncFIB(pECLA)	IncFIB(K)	IncFIB(pQil)	IncFIB(pKPHS1)	IncFIB(AP001918)	IncFIB(pNDM-Mar)	IncFII	IncFII(pHN7A8)	IncFII(pKP91)	IncFII(pMET)	IncFII(K)	IncHI1B(pNDM-MAR)	IncHI2	IncI1-I(Alpha)	IncM1	IncN	IncN2	IncR	IncX3	FIA(pBK30683)	repB
	1	1050						96.25																99.81
	2	1084
	3	1_GR_13				100				100		99.82					100									100
	4	101-17
	5	103-17
	6	109-17
	7	110-17
	8	1-16
	9	121								99.11											100
	10	2-1				100														100
	11	30660/NJST258_1	100							100																		100
	12	30684/NJST258_2	100
	13	39427	100							100	100																100
	14	39428	100							100	100																100
	15	46-16
	16	5-16
	17	74-17
	18	83-17
	19	89-17
	20	90-17
	21	95-17
	22	97-17
	23	ATCC 43816 KPPR1
	24	ATCC BAA-2146				100				100																100
	25	blaNDM-1									100															100
	26	C1398											96.63			100										99.2			100
	27	C2315					96.91			100
	28	C2343					96.91			100
	29	C2414	98.46							98.93														99.61		99.2
	30	C2601								98.75								100	98.65						100
	31	C2660	98.46							98.75																99.2	100
	32	C2972								98.75								100							100
	33	C2974								98.75								100	98.65						100
	34	C789																								99.2			100
	35	CAV1016																					99.46			100
	36	DA48896													100											100
	37	DMCPKP1								99.46				100	100					100						100	100
	38	DMCPKP4								99.46				100	100					100						100	100
	39	ER17974.3																											100
	40	GSU10-3	98.46			100										100			95.95
	41	HS11286
	42	KCTC 2242																		99.3									100
	43	Kp13				100								100													99.73
	44	KP486			100					98.75
	45	KP5							100			98.57														100
	46	Kp52.145					98.71			98.93
	47	KP617		100																100
	48	KP77			100					98.75
	49	KPCZA02	98.46													100						100
	50	Kpn-13								97.32																100
	51	Kpn-14				100				98.93										99.47
	52	KPNIH29																		100
	53	KPNIH30	100								100
	54	KPNIH31	100							98.93
	55	KPNIH32	100							100									100								100	100
	56	KPNIH33	100																									100
	57	KPNIH48												99.77					97.3	99.65						99.6
	58	M297-1								98.93									98.65
	59	MGH 78578	95.61							100	100								100							99.2
	60	MH9CRKP								98.93						100
	61	N16-03892				100
	62	NTUH-K2044																											100
	63	PittNDM01	100							100										100						100
	64	PMK1								100				100					100	100
	65	TGH10
	66	TGH8
	67	TVGHCRE225				100										100				100
	68	XH209
	69	ZJ27003																											100

## Sheet: Table S6
	Table S6. The pairwise SNP difference matrix of whole chromosome datasets extracted from the reference genome.
		101-17	103-17	1050	1084	109-17	110-17	44942	121	1_GR_13	44958	30660NJST258_1	30684NJST258_2	39427	39428	46-16	45062	74-17	83-17	89-17	90-17	95-17	97-17	ATCC43816KPPR1	ATCCBAA-2146	blaNDM1	C1398	C2315	C2343	C2414	C2601	C2660	C2972	C2974	C789	CAV1016	DA48896	DMCPKP1	DMCPKP4	ER17974.3	GSU10-3	KCTC2242	Kp13	KP486	Kp52145	KP5	KP617	KP77	KPCZA02
	101-17	0	88	15891	16641	265	15903	129	16201	15925	12737	254	195	211	321	133	131	15762	16758	15851	15866	16646	16653	16707	3660	8516	3790	16246	16227	3744	16387	3776	16387	16386	3772	15371	15893	16198	16198	16436	3738	16225	12016	16133	16559	15905	16494	16132	3739
	103-17	88	0	15815	16567	199	15831	49	16130	15851	12665	174	115	131	241	55	49	15688	16696	15777	15792	16574	16583	16633	3590	8446	3720	16172	16153	3674	16314	3706	16314	16313	3702	15295	15819	16121	16121	16364	3668	16152	11936	16059	16485	15831	16420	16058	3669
	1050	15891	15815	0	16946	15953	16321	15814	16568	15981	15589	15845	15782	15810	15784	15822	15814	16244	17295	16255	16277	17135	17146	17063	15480	15684	15473	16395	16390	15379	16848	15460	16848	16849	15457	15599	15939	16543	16543	17047	15371	16728	16431	16186	16828	15957	16863	16185	15372
	1084	16641	16567	16946	0	16707	16823	16565	17328	17122	16526	16595	16534	16558	16582	16576	16566	16747	16575	16759	16777	16395	16408	16786	16188	16236	16173	17088	17091	16201	16643	16158	16643	16644	16157	16681	17081	16976	16976	17421	16195	17246	17058	16724	17412	17097	16516	16721	16196
	109-17	265	199	15953	16707	0	15968	188	16277	15989	12806	327	268	284	394	156	204	15827	16833	15914	15931	16710	16724	16768	3729	8582	3859	16311	16292	3817	16454	3847	16454	16453	3843	15435	15957	16262	16262	16509	3811	16297	12089	16204	16625	15969	16564	16203	3812
	110-17	15903	15831	16321	16823	15968	0	15836	16686	15977	16027	15863	15806	15840	15817	15840	15838	203	16976	106	102	16823	16840	16880	15474	15569	15456	16368	16365	15439	16537	15443	16537	16538	15440	15720	15932	16426	16426	17001	15433	16579	16429	16254	16891	15945	16737	16251	15434
	1-16	129	49	15814	16565	188	15836	0	16131	15849	12667	177	118	134	244	44	54	15691	16697	15780	15795	16575	16586	16636	3593	8451	3725	16174	16155	3679	16317	3711	16317	16316	3707	15297	15817	16124	16124	16366	3673	16155	11939	16062	16485	15829	16423	16061	3674
	121	16201	16130	16568	17328	16277	16686	16131	0	16911	16221	16160	16097	16133	16111	16139	16131	16618	17582	16624	16644	17416	17427	17389	15730	16121	15725	16890	16891	15713	16968	15716	16968	16969	15713	16335	16871	16738	16738	16782	15707	16433	16915	16504	16028	16889	17122	16503	15708
	1_GR_13	15925	15851	15981	17122	15989	15977	15849	16911	0	15723	15877	15820	15854	15854	15858	15854	15902	17439	15914	15927	17280	17306	17177	15509	15791	15480	16467	16464	15439	17002	15465	17002	17003	15462	15545	149	16361	16361	17098	15433	16739	16581	16426	17001	167	17051	16423	15434
	44958	12737	12665	15589	16526	12806	16027	12667	16221	15723	0	12695	12634	12706	12660	12674	12666	15950	16852	15961	15979	16712	16727	16792	10820	11625	11147	16257	16238	11095	16461	11138	16461	16460	11135	15404	15690	16181	16181	16672	11089	16388	15265	15922	16437	15708	16541	15919	11090
	30660NJST258_1	254	174	15845	16595	327	15863	177	16160	15877	12695	0	139	217	289	183	179	15718	16728	15807	15822	16604	16615	16667	3620	8476	3748	16197	16178	3704	16343	3736	16343	16342	3732	15327	15845	16149	16149	16396	3698	16186	11968	16089	16513	15857	16452	16088	3699
	30684NJST258_2	195	115	15782	16534	268	15806	118	16097	15820	12634	139	0	156	230	124	118	15661	16669	15750	15765	16545	16556	16604	3561	8417	3691	16141	16122	3645	16285	3677	16285	16284	3673	15266	15788	16092	16092	16335	3639	16121	11905	16027	16454	15800	16391	16026	3640
	39427	211	131	15810	16558	284	15840	134	16133	15854	12706	217	156	0	282	140	134	15695	16699	15784	15799	16575	16586	16634	3635	8491	3729	16175	16156	3683	16323	3713	16323	16322	3711	15298	15822	16120	16120	16365	3677	16157	11941	16066	16484	15834	16435	16065	3678
	39428	321	241	15784	16582	394	15817	244	16111	15854	12660	289	230	282	0	250	242	15672	16707	15761	15776	16583	16594	16638	3599	8452	3721	16155	16136	3691	16314	3711	16314	16313	3705	15308	15822	16124	16124	16362	3685	16140	12049	16039	16447	15834	16428	16038	3686
	46-16	133	55	15822	16576	156	15840	44	16139	15858	12674	183	124	140	250	0	60	15695	16707	15784	15799	16583	16594	16642	3599	8457	3731	16181	16162	3685	16323	3717	16323	16322	3713	15304	15826	16132	16132	16375	3679	16163	11947	16071	16493	15838	16431	16070	3680
	45062	131	49	15814	16566	204	15838	54	16131	15854	12666	179	118	134	242	60	0	15693	16701	15782	15795	16575	16588	16640	3591	8449	3723	16175	16156	3677	16317	3709	16317	16316	3705	15298	15822	16122	16122	16367	3671	16153	11941	16064	16484	15834	16423	16063	3672
	74-17	15762	15688	16244	16747	15827	203	15691	16618	15902	15950	15718	15661	15695	15672	15695	15693	0	16905	129	135	16750	16773	16815	15335	15516	15315	16302	16299	15298	16472	15302	16472	16473	15299	15565	15857	16340	16340	16919	15292	16501	16353	16215	16815	15870	16668	16212	15293
	83-17	16758	16696	17295	16575	16833	16976	16697	17582	17439	16852	16728	16669	16699	16707	16707	16701	16905	0	16920	16936	430	445	17147	16237	16366	16239	17239	17244	16260	16609	16228	16609	16610	16225	16923	17400	16996	16996	17503	16254	17356	17436	16955	17719	17415	16729	16952	16255
	89-17	15851	15777	16255	16759	15914	106	15780	16624	15914	15961	15807	15750	15784	15761	15784	15782	129	16920	0	44	16763	16782	16814	15424	15519	15404	16307	16304	15387	16477	15391	16477	16478	15388	15656	15869	16364	16364	16941	15381	16519	16367	16196	16830	15882	16673	16193	15382
	90-17	15866	15792	16277	16777	15931	102	15795	16644	15927	15979	15822	15765	15799	15776	15799	15795	135	16936	44	0	16781	16806	16836	15436	15529	15416	16320	16317	15399	16495	15403	16495	16496	15400	15672	15882	16386	16386	16959	15393	16537	16384	16214	16848	15895	16691	16211	15394
	95-17	16646	16574	17135	16395	16710	16823	16575	17416	17280	16712	16604	16545	16575	16583	16583	16575	16750	430	16763	16781	0	207	16966	16130	16243	16133	17068	17073	16154	16441	16122	16441	16442	16119	16759	17241	16817	16817	17337	16148	17181	17273	16802	17548	17256	16562	16799	16149
	97-17	16653	16583	17146	16408	16724	16840	16586	17427	17306	16727	16615	16556	16586	16594	16594	16588	16773	445	16782	16806	207	0	16983	16137	16254	16140	17088	17093	16163	16458	16129	16458	16459	16126	16776	17267	16836	16836	17352	16157	17202	17288	16815	17557	17282	16577	16812	16158
	ATCC43816KPPR1	16707	16633	17063	16786	16768	16880	16636	17389	17177	16792	16667	16604	16634	16638	16642	16640	16815	17147	16814	16836	16966	16983	0	16294	16233	16292	17130	17133	16307	16533	16281	16533	16534	16278	16898	17135	17139	17139	17455	16303	17075	17221	16615	17365	17149	16335	16612	16302
	ATCCBAA-2146	3660	3590	15480	16188	3729	15474	3593	15730	15509	10820	3620	3561	3635	3599	3599	3591	15335	16237	15424	15436	16130	16137	16294	0	6412	1548	15749	15730	1537	15955	1532	15955	15954	1528	14879	15476	15699	15699	15996	1531	15790	15304	15690	16019	15488	16067	15689	1530
	blaNDM1	8516	8446	15684	16236	8582	15569	8451	16121	15791	11625	8476	8417	8491	8452	8457	8449	15516	16366	15519	15529	16243	16254	16233	6412	0	6663	15897	15878	6621	16013	6646	16013	16012	6643	15104	15754	15892	15892	16066	6615	15793	15599	15702	16100	15768	16063	15701	6616
	C1398	3790	3720	15473	16173	3859	15456	3725	15725	15480	11147	3748	3691	3729	3721	3731	3723	15315	16239	15404	15416	16133	16140	16292	1548	6663	0	15772	15753	600	15994	62	15994	15993	42	14934	15447	15705	15705	15954	596	15758	15338	15659	16013	15459	16069	15658	595
	C2315	16246	16172	16395	17088	16311	16368	16174	16890	16467	16257	16197	16141	16175	16155	16181	16175	16302	17239	16307	16320	17068	17088	17130	15749	15897	15772	0	23	15756	16766	15759	16767	16768	15756	16180	16427	16593	16593	17119	15750	16848	16865	16522	17097	16443	16828	16521	15751
	C2343	16227	16153	16390	17091	16292	16365	16155	16891	16464	16238	16178	16122	16156	16136	16162	16156	16299	17244	16304	16317	17073	17093	17133	15730	15878	15753	23	0	15737	16747	15740	16748	16749	15737	16177	16424	16574	16574	17102	15731	16831	16862	16521	17092	16440	16827	16520	15732
	C2414	3744	3674	15379	16201	3817	15439	3679	15713	15439	11095	3704	3645	3683	3691	3685	3677	15298	16260	15387	15399	16154	16163	16307	1537	6621	600	15756	15737	0	15952	582	15952	15951	578	14891	15406	15664	15664	15958	58	15738	15296	15621	16003	15418	16051	15620	57
	C2601	16387	16314	16848	16643	16454	16537	16317	16968	17002	16461	16343	16285	16323	16314	16323	16317	16472	16609	16477	16495	16441	16458	16533	15955	16013	15994	16766	16747	15952	0	15983	2	5	15980	16526	16961	16744	16744	17326	15946	17004	16931	16642	17152	16977	6566	16641	15947
	C2660	3776	3706	15460	16158	3847	15443	3711	15716	15465	11138	3736	3677	3713	3711	3717	3709	15302	16228	15391	15403	16122	16129	16281	1532	6646	62	15759	15740	582	15983	0	15983	15982	40	14919	15432	15696	15696	15939	578	15743	15325	15646	16006	15444	16056	15645	577
	C2972	16387	16314	16848	16643	16454	16537	16317	16968	17002	16461	16343	16285	16323	16314	16323	16317	16472	16609	16477	16495	16441	16458	16533	15955	16013	15994	16767	16748	15952	2	15983	0	5	15980	16526	16961	16744	16744	17326	15946	17004	16931	16642	17152	16977	6566	16641	15947
	C2974	16386	16313	16849	16644	16453	16538	16316	16969	17003	16460	16342	16284	16322	16313	16322	16316	16473	16610	16478	16496	16442	16459	16534	15954	16012	15993	16768	16749	15951	5	15982	5	0	15979	16527	16962	16745	16745	17327	15945	17005	16932	16643	17153	16978	6567	16642	15946
	C789	3772	3702	15457	16157	3843	15440	3707	15713	15462	11135	3732	3673	3711	3705	3713	3705	15299	16225	15388	15400	16119	16126	16278	1528	6643	42	15756	15737	578	15980	40	15980	15979	0	14916	15429	15691	15691	15936	574	15740	15322	15643	16001	15441	16053	15642	573
	CAV1016	15371	15295	15599	16681	15435	15720	15297	16335	15545	15404	15327	15266	15298	15308	15304	15298	15565	16923	15656	15672	16759	16776	16898	14879	15104	14934	16180	16177	14891	16526	14919	16526	16527	14916	0	15506	16238	16238	16654	14885	16306	16173	16040	16647	15520	16584	16039	14886
	DA48896	15893	15819	15939	17081	15957	15932	15817	16871	149	15690	15845	15788	15822	15822	15826	15822	15857	17400	15869	15882	17241	17267	17135	15476	15754	15447	16427	16424	15406	16961	15432	16961	16962	15429	15506	0	16316	16316	17053	15400	16693	16547	16378	16960	92	17010	16375	15401
	DMCPKP1	16198	16121	16543	16976	16262	16426	16124	16738	16361	16181	16149	16092	16120	16124	16132	16122	16340	16996	16364	16386	16817	16836	17139	15699	15892	15705	16593	16574	15664	16744	15696	16744	16745	15691	16238	16316	0	0	16902	15658	16498	16728	16345	16837	16334	16820	16342	15659
	DMCPKP4	16198	16121	16543	16976	16262	16426	16124	16738	16361	16181	16149	16092	16120	16124	16132	16122	16340	16996	16364	16386	16817	16836	17139	15699	15892	15705	16593	16574	15664	16744	15696	16744	16745	15691	16238	16316	0	0	16902	15658	16498	16728	16345	16837	16334	16820	16342	15659
	ER17974.3	16436	16364	17047	17421	16509	17001	16366	16782	17098	16672	16396	16335	16365	16362	16375	16367	16919	17503	16941	16959	17337	17352	17455	15996	16066	15954	17119	17102	15958	17326	15939	17326	17327	15936	16654	17053	16902	16902	0	15952	6136	17280	16466	16725	17069	17334	16465	15953
	GSU10-3	3738	3668	15371	16195	3811	15433	3673	15707	15433	11089	3698	3639	3677	3685	3679	3671	15292	16254	15381	15393	16148	16157	16303	1531	6615	596	15750	15731	58	15946	578	15946	15945	574	14885	15400	15658	15658	15952	0	15732	15290	15617	15997	15412	16045	15616	51
	KCTC2242	16225	16152	16728	17246	16297	16579	16155	16433	16739	16388	16186	16121	16157	16140	16163	16153	16501	17356	16519	16537	17181	17202	17075	15790	15793	15758	16848	16831	15738	17004	15743	17004	17005	15740	16306	16693	16498	16498	6136	15732	0	16917	16300	16625	16709	17051	16297	15733
	Kp13	12016	11936	16431	17058	12089	16429	11939	16915	16581	15265	11968	11905	11941	12049	11947	11941	16353	17436	16367	16384	17273	17288	17221	15304	15599	15338	16865	16862	15296	16931	15325	16931	16932	15322	16173	16547	16728	16728	17280	15290	16917	0	16533	17035	16559	17030	16530	15291
	KP486	16133	16059	16186	16724	16204	16254	16062	16504	16426	15922	16089	16027	16066	16039	16071	16064	16215	16955	16196	16214	16802	16815	16615	15690	15702	15659	16522	16521	15621	16642	15646	16642	16643	15643	16040	16378	16345	16345	16466	15617	16300	16533	0	16385	16396	16753	3	15616
	Kp52145	16559	16485	16828	17412	16625	16891	16485	16028	17001	16437	16513	16454	16484	16447	16493	16484	16815	17719	16830	16848	17548	17557	17365	16019	16100	16013	17097	17092	16003	17152	16006	17152	17153	16001	16647	16960	16837	16837	16725	15997	16625	17035	16385	0	16974	17304	16384	15998
	KP5	15905	15831	15957	17097	15969	15945	15829	16889	167	15708	15857	15800	15834	15834	15838	15834	15870	17415	15882	15895	17256	17282	17149	15488	15768	15459	16443	16440	15418	16977	15444	16977	16978	15441	15520	92	16334	16334	17069	15412	16709	16559	16396	16974	0	17024	16393	15413
	KP617	16494	16420	16863	16516	16564	16737	16423	17122	17051	16541	16452	16391	16435	16428	16431	16423	16668	16729	16673	16691	16562	16577	16335	16067	16063	16069	16828	16827	16051	6566	16056	6566	6567	16053	16584	17010	16820	16820	17334	16045	17051	17030	16753	17304	17024	0	16752	16046
	KP77	16132	16058	16185	16721	16203	16251	16061	16503	16423	15919	16088	16026	16065	16038	16070	16063	16212	16952	16193	16211	16799	16812	16612	15689	15701	15658	16521	16520	15620	16641	15645	16641	16642	15642	16039	16375	16342	16342	16465	15616	16297	16530	3	16384	16393	16752	0	15615
	KPCZA02	3739	3669	15372	16196	3812	15434	3674	15708	15434	11090	3699	3640	3678	3686	3680	3672	15293	16255	15382	15394	16149	16158	16302	1530	6616	595	15751	15732	57	15947	577	15947	15946	573	14886	15401	15659	15659	15953	51	15733	15291	15616	15998	15413	16046	15615	0
	Kpn13	16065	15993	16096	16847	16135	16183	15992	16662	16333	16061	16019	15960	15984	15999	16002	15992	16113	17110	16121	16141	16944	16967	16731	15645	15564	15664	16600	16603	15630	16485	15653	16485	16486	15650	16123	16287	16507	16507	16755	15622	16358	16564	15694	16721	16300	16637	15693	15625
	Kpn14	16722	16650	17183	17025	16793	16895	16653	17281	17232	16693	16678	16619	16657	16643	16661	16655	16816	16970	16831	16845	16792	16817	17027	16281	16472	16316	17198	17179	16306	16319	16301	16319	16320	16298	16669	17193	16940	16940	17588	16300	17149	17327	17008	17441	17209	16699	17005	16301
	KPNIH29	16108	16034	16301	16917	16173	16361	16034	16913	16350	16292	16062	16003	16017	16031	16043	16035	16269	17252	16301	16313	17082	17097	17149	15739	15807	15767	16633	16626	15727	16754	15754	16754	16753	15751	16084	16310	16764	16764	17250	15723	16904	16493	16520	16915	16328	16777	16517	15722
	KPNIH30	336	256	15803	16599	409	15838	259	16132	15873	12679	304	245	297	47	265	257	15693	16728	15782	15797	16604	16615	16659	3616	8471	3738	16174	16155	3708	16333	3728	16333	16332	3722	15329	15841	16143	16143	16381	3702	16159	12066	16060	16466	15853	16447	16059	3703
	KPNIH31	15957	15881	16042	17165	16019	16035	15879	17014	1949	15833	15909	15850	15882	15880	15888	15880	15960	17533	15972	15987	17363	17389	17207	15562	15797	15557	16459	16456	15538	17027	15542	17027	17028	15539	15598	1879	16424	16424	17128	15530	16730	16609	16479	17112	1897	17132	16476	15533
	KPNIH32	179	99	15768	16520	252	15791	102	16083	15805	12620	131	70	140	214	108	102	15646	16655	15735	15750	16531	16542	16592	3547	8403	3677	16127	16108	3631	16271	3663	16271	16270	3659	15252	15773	16078	16078	16321	3625	16107	11893	16014	16440	15785	16377	16013	3626
	KPNIH33	211	131	15800	16553	284	15825	134	16118	15839	12653	142	95	172	246	140	134	15680	16688	15769	15784	16564	16575	16625	3580	8436	3710	16158	16139	3664	16302	3696	16302	16301	3692	15285	15807	16111	16111	16354	3658	16142	11924	16049	16473	15819	16408	16048	3659
	KPNIH48	16456	16380	16776	16992	16515	16874	16379	17140	16974	16497	16408	16347	16379	16391	16386	16379	16789	17108	16815	16834	16934	16971	17018	16026	16042	16087	17022	17003	16040	16859	16072	16859	16860	16069	16397	16929	16453	16453	17345	16034	17109	17041	16698	17231	16946	16938	16695	16035
	M297-1	16553	16480	16913	16552	16624	16626	16483	16983	17106	16418	16510	16451	16488	16497	16491	16483	16552	16622	16558	16574	16438	16455	16397	16093	16084	16095	16976	16975	16089	15570	16082	15570	15571	16079	16342	17062	16660	16660	17477	16081	17074	17057	16620	17172	17080	16090	16617	16082
	MGH78578	15661	15586	15697	16853	15727	15950	15585	16505	15756	15693	15612	15555	15589	15582	15593	15587	15895	17189	15898	15910	17017	17040	16786	15228	15517	15265	16387	16368	15235	16845	15252	16845	16846	15249	15083	15715	16383	16383	16810	15229	16436	16128	16175	16756	15727	16920	16172	15230
	MH9CRKP	3749	3679	15382	16198	3822	15451	3684	15713	15450	11100	3707	3650	3688	3704	3690	3682	15308	16259	15397	15411	16153	16162	16321	1538	6630	613	15767	15748	129	15955	597	15955	15954	593	14904	15417	15669	15669	15972	123	15752	15301	15633	16009	15429	16056	15632	108
	N16-03892	16217	16143	16447	16971	16284	16467	16144	16679	16619	16247	16173	16112	16124	16132	16152	16146	16414	17347	16403	16423	17181	17200	17132	15731	15868	15764	16354	16353	15756	16844	15753	16844	16845	15750	16242	16584	16625	16625	16870	15750	16692	16772	15905	16743	16600	16944	15902	15751
	NTUH-K2044	16623	16549	16909	332	16689	16777	16547	17290	17086	16499	16577	16516	16540	16562	16558	16548	16703	16515	16715	16733	16335	16348	16740	16174	16213	16159	17062	17065	16187	16600	16144	16600	16601	16143	16651	17045	16938	16938	17374	16181	17204	17021	16679	17379	17061	16479	16676	16182
	PittNDM01	16505	16431	16864	16529	16575	16736	16434	17135	17052	16544	16463	16402	16446	16429	16442	16434	16667	16742	16672	16690	16575	16590	16336	16057	16062	16074	16835	16834	16060	6571	16061	6571	6572	16058	16587	17011	16831	16831	17341	16054	17058	17043	16758	17311	17025	57	16757	16055
	PMK1	16401	16328	16859	16608	16468	16606	16331	16952	16985	16445	16357	16299	16337	16313	16337	16331	16536	16602	16544	16562	16433	16448	16480	15967	15995	15956	16792	16773	15950	734	15945	734	735	15942	16424	16944	16713	16713	17312	15944	17026	16943	16678	17148	16960	6499	16677	15945
	TGH10	16667	16592	17039	16899	16735	16859	16593	17168	17282	16548	16620	16559	16597	16595	16603	16595	16784	16822	16799	16813	16640	16665	16931	16215	16342	16219	17109	17090	16229	16227	16207	16227	16228	16204	16674	17243	16796	16796	17552	16223	17180	17275	16867	17273	17259	16649	16864	16224
	TGH8	16672	16597	17034	16898	16740	16856	16598	17166	17279	16543	16625	16564	16602	16598	16608	16600	16779	16819	16796	16808	16639	16664	16928	16220	16339	16222	17108	17089	16232	16226	16210	16226	16227	16207	16672	17240	16793	16793	17547	16226	17175	17268	16864	17270	17256	16648	16861	16227
	TVGHCRE225	3731	3661	15364	16188	3804	15426	3666	15700	15424	11082	3691	3632	3670	3678	3672	3664	15285	16247	15374	15386	16141	16150	16294	1524	6608	587	15743	15724	49	15939	569	15939	15938	565	14878	15391	15651	15651	15945	15	15725	15283	15608	15990	15403	16038	15607	42
	XH209	16036	15964	16082	16801	16102	16250	15963	16663	16370	16032	15990	15931	15955	15975	15973	15963	16180	17077	16188	16208	16912	16937	16760	15637	15588	15639	16519	16522	15609	16401	15628	16401	16402	15625	16094	16326	16433	16433	16726	15601	16337	16522	15632	16639	16341	16601	15631	15604
	ZJ27003	16662	16588	16950	305	16728	16818	16586	17326	17125	16544	16616	16555	16579	16601	16597	16587	16742	16558	16754	16772	16380	16393	16785	16213	16260	16198	17105	17108	16226	16645	16183	16645	16646	16182	16684	17084	16979	16979	17421	16220	17245	17067	16719	17422	17100	16520	16716	16221
	min: 0 max: 17719
[truncated: 20 more columns]
